# Supplementary material for: Anakinra or tocilizumab in patients admitted to hospital with severe covid-19 at high risk of deterioration (IMMCoVA): A randomized, controlled, open-label trial
Source: PLoS One. 2023 Dec 29;18(12):e0295838. doi: 10.1371/journal.pone.0295838 (PMC10756513; doi:10.1371/journal.pone.0295838)
Supplement: S5 File — (XLSX) [file pone.0295838.s009.xlsx]

## Sheet: Primary endpoint
subjectid	Treatment	timetorecovery	achievedprimaryendpoint success/failure	age	sex
HS001	0	7	1	68	0
HS002	.b	.b	.b	.b	.b
HS003	1	7	1	54	0
HS004	1	28	0	67	0
HS005	2	28	0	64	0
HS006	1	24	1	77	1
HS007	0	8	1	51	0
HS008	2	7	1	57	0
HS009	1	7	1	68	1
HS010	2	19	1	54	1
HS011	2	10	1	77	0
HS012	1	9	1	53	0
HS013	2	28	0	71	0
HS014	0	19	1	33	1
HS015	2	10	1	64	1
HS016	0	11	1	81	0
HS017	0	24	1	49	0
HS018	2	14	1	56	0
HS019	1	7	1	51	0
HS020	2	7	1	62	0
HS021	2	13	1	58	0
HS022	0	10	1	63	0
HS023	1	22	1	56	0
HS024	0	10	1	57	0
HS025	1	8	1	23	0
HS026	2	7	1	47	0
HS027	1	9	1	49	0
HS028	0	14	1	62	1
HS029	1	28	0	71	0
HS030	0	18	1	61	1
HS031	0	28	0	59	1
HS032	1	17	1	74	0
HS033	2	28	0	65	0
HS034	1	7	1	51	1
HS035	0	28	0	62	0
HS036	2	10	1	50	0
HS037	1	12	1	65	0
HS038	2	28	0	68	0
HS039	0	16	1	72	0
HS040	1	24	1	61	0
HS041	0	15	1	68	0
HS042	0	28	0	73	0
HS043	0	12	1	53	0
HS044	0	28	1	77	0
HS045	0	28	0	64	0
HS046	2	9	1	57	0
HS047	0	7	1	35	0
HS048	1	9	1	55	1
HS049	0	19	1	66	1
HS050	1	7	1	60	0
HS051	1	6	1	39	0
HS052	2	10	1	73	0
HS053	2	11	1	69	0
HS054	0	15	1	57	0
HS055	1	28	0	71	0
HS056	2	11	1	76	1
HS057	2	11	1	79	0
HS058	0	12	1	48	1
HS059	1	24	1	82	0
HS060	1	28	1	69	1
HS061	0	6	1	59	0
HS062	1	15	1	53	0
HS063	1	28	0	81	1
HS064	1	7	1	55	0
HS065	1	10	1	73	0
HS066	2	10	1	52	0
HS067	2	28	0	70	0
HS068	0	7	1	76	0
HS069	2	28	1	67	0
HS070	0	3	1	51	1
HS071	0	18	1	67	0
HS072	1	28	0	56	0
HS073	1	28	0	66	0
HS074	0	28	1	57	0
UM001	2	8	1	74	0
HS075	1	17	1	43	0
UP001	0	28	0	77	1
UP002	1	28	0	55	0
	0=usual care				0=men
	1=anakinra				1=women
	2=tocilizumab

## Sheet: Sec endpoint time to hosp disch
subjectid	Treatment	Time to initial hospital discharge	Achieved 78 on ordinal scale success/failure	mortality d28
HS001	0	7	1	0
HS002	.b	.b	.b	.b
HS003	1	8	1	0
HS004	1	28	0	1
HS005	2	28	0	0
HS006	1	24	1	0
HS007	0	10	1	0
HS008	2	8	1	0
HS009	1	8	1	0
HS010	2	22	1	0
HS011	2	10	1	0
HS012	1	10	1	0
HS013	2	28	0	1
HS014	0	20	1	0
HS015	2	11	1	0
HS016	0	12	1	0
HS017	0	24	1	0
HS018	2	14	1	0
HS019	1	8	1	0
HS020	2	8	1	0
HS021	2	14	1	0
HS022	0	11	1	0
HS023	1	23	1	0
HS024	0	11	1	0
HS025	1	9	1	0
HS026	2	8	1	0
HS027	1	10	1	0
HS028	0	15	1	0
HS029	1	28	0	1
HS030	0	19	1	0
HS031	0	28	0	0
HS032	1	18	1	0
HS033	2	28	0	0
HS034	1	8	1	0
HS035	0	28	0	1
HS036	2	11	1	0
HS037	1	13	1	0
HS038	2	28	0	1
HS039	0	17	1	0
HS040	1	26	1	0
HS041	0	16	1	0
HS042	0	28	0	0
HS043	0	13	1	0
HS044	0	28	0	0
HS045	0	28	0	0
HS046	2	10	1	0
HS047	0	7	1	0
HS048	1	10	1	0
HS049	0	20	1	0
HS050	1	8	1	0
HS051	1	7	1	0
HS052	2	11	1	0
HS053	2	12	1	0
HS054	0	16	1	0
HS055	1	28	0	0
HS056	2	12	1	0
HS057	2	14	1	0
HS058	0	13	1	0
HS059	1	25	1	0
HS060	1	28	0	0
HS061	0	7	1	0
HS062	1	16	1	0
HS063	1	28	0	0
HS064	1	7	1	0
HS065	1	11	1	0
HS066	2	11	1	0
HS067	2	28	0	0
HS068	0	8	1	0
HS069	2	28	1	0
HS070	0	4	1	0
HS071	0	19	1	0
HS072	1	28	0	0
HS073	1	28	0	0
HS074	0	28	0	0
UM001	2	8	1	0
HS075	1	18	1	0
UP001	0	28	0	1
UP002	1	28	0	0

## Sheet: Days with supplemental oxygen
subjectid	Treatment	Days with supplemental oxygen	oxygenfreewithin28days success/failure
HS001	0	7	1
HS002	.b	.b	.b
HS003	1	7	1
HS004	1	28	0
HS005	2	23	1
HS006	1	21	1
HS007	0	7	1
HS008	2	7	1
HS009	1	7	1
HS010	2	18	1
HS011	2	10	1
HS012	1	9	1
HS013	2	28	0
HS014	0	18	1
HS015	2	8	1
HS016	0	11	1
HS017	0	19	1
HS018	2	9	1
HS019	1	5	1
HS020	2	7	1
HS021	2	11	1
HS022	0	10	1
HS023	1	20	1
HS024	0	10	1
HS025	1	8	1
HS026	2	7	1
HS027	1	9	1
HS028	0	14	1
HS029	1	28	0
HS030	0	12	1
HS031	0	28	0
HS032	1	11	1
HS033	2	28	0
HS034	1	7	1
HS035	0	28	0
HS036	2	10	1
HS037	1	11	1
HS038	2	28	0
HS039	0	15	1
HS040	1	18	1
HS041	0	14	1
HS042	0	28	0
HS043	0	12	1
HS044	0	27	1
HS045	0	28	0
HS046	2	9	1
HS047	0	7	1
HS048	1	9	1
HS049	0	18	1
HS050	1	7	1
HS051	1	5	1
HS052	2	10	1
HS053	2	11	1
HS054	0	15	1
HS055	1	28	0
HS056	2	11	1
HS057	2	10	1
HS058	0	12	1
HS059	1	24	1
HS060	1	28	1
HS061	0	6	1
HS062	1	15	1
HS063	1	28	0
HS064	1	7	1
HS065	1	9	1
HS066	2	9	1
HS067	2	28	0
HS068	0	6	1
HS069	2	10	1
HS070	0	3	1
HS071	0	18	1
HS072	1	28	0
HS073	1	28	0
HS074	0	25	1
UM001	2	7	1
HS075	1	11	1
UP001	0	28	1
UP002	1	28	0

## Sheet: NIV
subjectid	Treatment	niv
HS001	0	0
HS002	.b	.b
HS003	1	0
HS004	1	1
HS005	2	1
HS006	1	1
HS007	0	0
HS008	2	0
HS009	1	0
HS010	2	0
HS011	2	0
HS012	1	0
HS013	2	1
HS014	0	1
HS015	2	0
HS016	0	0
HS017	0	0
HS018	2	1
HS019	1	0
HS020	2	0
HS021	2	0
HS022	0	1
HS023	1	0
HS024	0	0
HS025	1	1
HS026	2	0
HS027	1	1
HS028	0	1
HS029	1	1
HS030	0	0
HS031	0	1
HS032	1	0
HS033	2	0
HS034	1	0
HS035	0	1
HS036	2	0
HS037	1	1
HS038	2	1
HS039	0	0
HS040	1	0
HS041	0	0
HS042	0	1
HS043	0	0
HS044	0	0
HS045	0	1
HS046	2	0
HS047	0	0
HS048	1	0
HS049	0	0
HS050	1	0
HS051	1	0
HS052	2	0
HS053	2	0
HS054	0	0
HS055	1	1
HS056	2	0
HS057	2	0
HS058	0	1
HS059	1	0
HS060	1	0
HS061	0	0
HS062	1	1
HS063	1	1
HS064	1	0
HS065	1	0
HS066	2	0
HS067	2	1
HS068	0	0
HS069	2	1
HS070	0	0
HS071	0	1
HS072	1	1
HS073	1	1
HS074	0	1
UM001	2	0
HS075	1	1
UP001	0	0
UP002	1	1

## Sheet: HFNC
subjectid	Treatment	hfnc
HS001	0	0
HS002	.b	.b
HS003	1	0
HS004	1	1
HS005	2	1
HS006	1	1
HS007	0	0
HS008	2	0
HS009	1	0
HS010	2	1
HS011	2	1
HS012	1	1
HS013	2	0
HS014	0	1
HS015	2	1
HS016	0	1
HS017	0	1
HS018	2	1
HS019	1	0
HS020	2	1
HS021	2	1
HS022	0	1
HS023	1	1
HS024	0	1
HS025	1	1
HS026	2	1
HS027	1	1
HS028	0	1
HS029	1	1
HS030	0	0
HS031	0	1
HS032	1	0
HS033	2	1
HS034	1	1
HS035	0	0
HS036	2	0
HS037	1	1
HS038	2	1
HS039	0	1
HS040	1	1
HS041	0	1
HS042	0	1
HS043	0	1
HS044	0	1
HS045	0	1
HS046	2	1
HS047	0	1
HS048	1	1
HS049	0	1
HS050	1	1
HS051	1	0
HS052	2	0
HS053	2	1
HS054	0	1
HS055	1	1
HS056	2	0
HS057	2	0
HS058	0	1
HS059	1	1
HS060	1	1
HS061	0	0
HS062	1	1
HS063	1	1
HS064	1	1
HS065	1	1
HS066	2	1
HS067	2	1
HS068	0	1
HS069	2	1
HS070	0	1
HS071	0	1
HS072	1	1
HS073	1	1
HS074	0	1
UM001	2	1
HS075	1	1
UP001	0	1
UP002	1	1

## Sheet: Ventlator free days alive
subjectid	Treatment	ventilatorfreealive	in ventilator or dead, success failure
HS001	0	28	1
HS002	.b	.b	.b
HS003	1	28	1
HS004	1	12	0
HS005	2	28	1
HS006	1	27	0
HS007	0	28	1
HS008	2	28	1
HS009	1	28	1
HS010	2	28	1
HS011	2	28	1
HS012	1	28	1
HS013	2	15	0
HS014	0	28	1
HS015	2	28	1
HS016	0	28	1
HS017	0	20	0
HS018	2	28	1
HS019	1	28	1
HS020	2	28	1
HS021	2	28	1
HS022	0	28	1
HS023	1	28	1
HS024	0	28	1
HS025	1	28	1
HS026	2	28	1
HS027	1	28	1
HS028	0	25	0
HS029	1	15	0
HS030	0	28	1
HS031	0	28	1
HS032	1	28	1
HS033	2	28	1
HS034	1	28	1
HS035	0	2	0
HS036	2	28	1
HS037	1	28	1
HS038	2	2	0
HS039	0	28	1
HS040	1	28	1
HS041	0	28	1
HS042	0	8	0
HS043	0	28	1
HS044	0	28	1
HS045	0	28	1
HS046	2	28	1
HS047	0	28	1
HS048	1	28	1
HS049	0	28	1
HS050	1	28	1
HS051	1	28	1
HS052	2	28	1
HS053	2	28	1
HS054	0	28	1
HS055	1	28	1
HS056	2	28	1
HS057	2	28	1
HS058	0	28	1
HS059	1	28	1
HS060	1	28	1
HS061	0	28	1
HS062	1	28	1
HS063	1	28	1
HS064	1	28	1
HS065	1	28	1
HS066	2	28	1
HS067	2	24	0
HS068	0	28	1
HS069	2	28	1
HS070	0	28	1
HS071	0	24	0
HS072	1	15	0
HS073	1	28	1
HS074	0	28	1
UM001	2	28	1
HS075	1	28	1
UP001	0	15	0
UP002	1	28	1

## Sheet: Days until one day of improveme
subjectid	Treatment	Days until one step improvement on ordinal scale	One step improvement success/failure
HS001	0	7	1
HS002	.b	.b	.b
HS003	1	7	1
HS004	1	28	0
HS005	2	18	1
HS006	1	10	1
HS007	0	7	1
HS008	2	7	1
HS009	1	7	1
HS010	2	10	1
HS011	2	7	1
HS012	1	2	1
HS013	2	28	0
HS014	0	11	1
HS015	2	4	1
HS016	0	7	1
HS017	0	8	1
HS018	2	9	1
HS019	1	5	1
HS020	2	7	1
HS021	2	4	1
HS022	0	6	1
HS023	1	8	1
HS024	0	10	1
HS025	1	5	1
HS026	2	6	1
HS027	1	9	1
HS028	0	14	1
HS029	1	28	0
HS030	0	8	1
HS031	0	22	1
HS032	1	11	1
HS033	2	28	0
HS034	1	7	1
HS035	0	28	0
HS036	2	11	1
HS037	1	5	1
HS038	2	28	0
HS039	0	9	1
HS040	1	3	1
HS041	0	4	1
HS042	0	28	0
HS043	0	7	1
HS044	0	27	1
HS045	0	28	0
HS046	2	4	1
HS047	0	5	1
HS048	1	9	1
HS049	0	5	1
HS050	1	7	1
HS051	1	5	1
HS052	2	10	1
HS053	2	11	1
HS054	0	2	1
HS055	1	14	1
HS056	2	11	1
HS057	2	10	1
HS058	0	7	1
HS059	1	24	1
HS060	1	11	1
HS061	0	6	1
HS062	1	6	1
HS063	1	6	1
HS064	1	7	1
HS065	1	9	1
HS066	2	6	1
HS067	2	28	0
HS068	0	3	1
HS069	2	6	1
HS070	0	3	1
HS071	0	9	1
HS072	1	28	0
HS073	1	28	0
HS074	0	14	1
UM001	2	7	1
HS075	1	8	1
UP001	0	15	1
UP002	1	28	0

## Sheet: Improvement ordinal scale day 8
subjectid	Treatment	deltanejmordinalday8
HS001	0	4
HS002	.b	.b
HS003	1	2
HS004	1	0
HS005	2	0
HS006	1	0
HS007	0	1
HS008	2	2
HS009	1	2
HS010	2	0
HS011	2	1
HS012	1	1
HS013	2	0
HS014	0	0
HS015	2	1
HS016	0	1
HS017	0	0
HS018	2	0
HS019	1	2
HS020	2	2
HS021	2	1
HS022	0	1
HS023	1	0
HS024	0	0
HS025	1	1
HS026	2	3
HS027	1	-1
HS028	0	-1
HS029	1	0
HS030	0	0
HS031	0	0
HS032	1	0
HS033	2	-1
HS034	1	2
HS035	0	-1
HS036	2	0
HS037	1	1
HS038	2	-1
HS039	0	0
HS040	1	1
HS041	0	1
HS042	0	-1
HS043	0	1
HS044	0	-1
HS045	0	-1
HS046	2	1
HS047	0	5
HS048	1	0
HS049	0	1
HS050	1	2
HS051	1	4
HS052	2	0
HS053	2	0
HS054	0	1
HS055	1	0
HS056	2	0
HS057	2	0
HS058	0	1
HS059	1	-1
HS060	1	0
HS061	0	4
HS062	1	1
HS063	1	1
HS064	1	4
HS065	1	0
HS066	2	1
HS067	2	0
HS068	0	3
HS069	2	1
HS070	0	5
HS071	0	0
HS072	1	-1
HS073	1	-1
HS074	0	0
UM001	2	2
HS075	1	0
UP001	0	-1
UP002	1	-1

## Sheet: Improvement ordinal scale d 15
subjectid	Treatment	deltanejmordinalday15
HS001	0	4
HS002	.b	.b
HS003	1	4
HS004	1	-1
HS005	2	0
HS006	1	1
HS007	0	4
HS008	2	4
HS009	1	4
HS010	2	1
HS011	2	5
HS012	1	5
HS013	2	0
HS014	0	1
HS015	2	5
HS016	0	5
HS017	0	2
HS018	2	5
HS019	1	4
HS020	2	4
HS021	2	5
HS022	0	5
HS023	1	1
HS024	0	4
HS025	1	5
HS026	2	5
HS027	1	4
HS028	0	2
HS029	1	0
HS030	0	1
HS031	0	0
HS032	1	1
HS033	2	0
HS034	1	4
HS035	0	-1
HS036	2	4
HS037	1	5
HS038	2	-1
HS039	0	1
HS040	1	1
HS041	0	2
HS042	0	-1
HS043	0	5
HS044	0	0
HS045	0	-1
HS046	2	5
HS047	0	5
HS048	1	4
HS049	0	1
HS050	1	4
HS051	1	4
HS052	2	4
HS053	2	4
HS054	0	1
HS055	1	1
HS056	2	4
HS057	2	4
HS058	0	5
HS059	1	0
HS060	1	1
HS061	0	4
HS062	1	1
HS063	1	1
HS064	1	4
HS065	1	4
HS066	2	5
HS067	2	0
HS068	0	5
HS069	2	2
HS070	0	5
HS071	0	1
HS072	1	0
HS073	1	-1
HS074	0	1
UM001	2	4
HS075	1	2
UP001	0	0
UP002	1	0

## Sheet: Improv ord scal nadir to day 8
subjectid	Treatment	deltaWHOnadirday8
HS001	0	4
HS002	.b	.b
HS003	1	2
HS004	1	0
HS005	2	0
HS006	1	0
HS007	0	1
HS008	2	2
HS009	1	2
HS010	2	0
HS011	2	1
HS012	1	1
HS013	2	0
HS014	0	0
HS015	2	1
HS016	0	1
HS017	0	0
HS018	2	0
HS019	1	2
HS020	2	3
HS021	2	1
HS022	0	1
HS023	1	0
HS024	0	1
HS025	1	1
HS026	2	3
HS027	1	0
HS028	0	1
HS029	1	0
HS030	0	0
HS031	0	0
HS032	1	0
HS033	2	0
HS034	1	3
HS035	0	0
HS036	2	0
HS037	1	1
HS038	2	0
HS039	0	0
HS040	1	1
HS041	0	1
HS042	0	0
HS043	0	1
HS044	0	0
HS045	0	0
HS046	2	1
HS047	0	5
HS048	1	1
HS049	0	1
HS050	1	3
HS051	1	4
HS052	2	0
HS053	2	1
HS054	0	1
HS055	1	0
HS056	2	0
HS057	2	0
HS058	0	1
HS059	1	0
HS060	1	0
HS061	0	4
HS062	1	1
HS063	1	1
HS064	1	5
HS065	1	1
HS066	2	1
HS067	2	0
HS068	0	3
HS069	2	1
HS070	0	5
HS071	0	1
HS072	1	0
HS073	1	0
HS074	0	0
UM001	2	2
HS075	1	0
UP001	0	0
UP002	1	0

[truncated: 13 more sheets: Improv ord scal nadir to day 15, Ordinal scaleNEJM 1-4 by day 15, Improvement SOFA day 5, Improvement SOFA day 10, Improvement SOFA day 15, Improvement NEWS day 5, Improvement NEWS day 10, Improvement NEWS day 15, ICU, HDU, ICU and, or HDU, Rehab, Blad1]
